# Supplementary material for: Unveiling Drivers of Retinal Degeneration in RCS Rats: Functional, Morphological, and Molecular Insights
Source: Int J Mol Sci. 2024 Mar 28;25(7):3749. doi: 10.3390/ijms25073749 (PMC11011632; doi:10.3390/ijms25073749)
Supplement: Supplementary file 1 [file ijms-25-03749-s001.zip]

Archive with 2 entries (2 files):
- Supplementary File F1.xlsx
- Supplementary Tables S1-S3 and Figures S1-S8.pdf
